# Supplementary material for: Orbitofrontal cortex control of striatum leads economic decision-making
Source: Nat Neurosci. 2023 Aug 17;26(9):1566–74. doi: 10.1038/s41593-023-01409-1 (PMC10471500; doi:10.1038/s41593-023-01409-1)
Supplement: Supplementary file 2 — Statistics summary. Full statistical details for each figure. [file 41593_2023_1409_MOESM2_ESM.xlsx]

## Sheet: Sheet1
Table 1. Statistics summary
Figure	Panel	Data/Analysis	n	Primary statistic	Post-hoc test	Comparison	p value	F statistic
1	b	P(blackcurrant) across all cue combinations	42 rats	One-way RM ANOVA		Cue combination	<0.0001	F(5.709,234.1) = 621.3
					Bonferroni	0-1 vs. 1-1	<0.0001
					Bonferroni	0-1 vs. 1-0	<0.0001
					Bonferroni	0-1 vs. 0-2	<0.0001
					Bonferroni	0-1 vs. 1-2	<0.0001
					Bonferroni	0-1 vs. 2-2	<0.0001
					Bonferroni	0-1 vs. 2-1	<0.0001
					Bonferroni	0-1 vs. 2-0	<0.0001
					Bonferroni	0-1 vs. 0-3	<0.0001
					Bonferroni	0-1 vs. 1-3	0.0051
					Bonferroni	0-1 vs. 2-3	<0.0001
					Bonferroni	0-1 vs. 3-3	<0.0001
					Bonferroni	0-1 vs. 3-2	<0.0001
					Bonferroni	0-1 vs. 3-1	<0.0001
					Bonferroni	0-1 vs. 3-0	<0.0001
					Bonferroni	1-1 vs. 1-0	<0.0001
					Bonferroni	1-1 vs. 0-2	<0.0001
					Bonferroni	1-1 vs. 1-2	<0.0001
					Bonferroni	1-1 vs. 2-2	>0.9999
					Bonferroni	1-1 vs. 2-1	<0.0001
					Bonferroni	1-1 vs. 2-0	<0.0001
					Bonferroni	1-1 vs. 0-3	<0.0001
					Bonferroni	1-1 vs. 1-3	<0.0001
					Bonferroni	1-1 vs. 2-3	<0.0001
					Bonferroni	1-1 vs. 3-3	>0.9999
					Bonferroni	1-1 vs. 3-2	<0.0001
					Bonferroni	1-1 vs. 3-1	<0.0001
					Bonferroni	1-1 vs. 3-0	<0.0001
					Bonferroni	1-0 vs. 0-2	<0.0001
					Bonferroni	1-0 vs. 1-2	<0.0001
					Bonferroni	1-0 vs. 2-2	<0.0001
					Bonferroni	1-0 vs. 2-1	<0.0001
					Bonferroni	1-0 vs. 2-0	<0.0001
					Bonferroni	1-0 vs. 0-3	<0.0001
					Bonferroni	1-0 vs. 1-3	<0.0001
					Bonferroni	1-0 vs. 2-3	<0.0001
					Bonferroni	1-0 vs. 3-3	<0.0001
					Bonferroni	1-0 vs. 3-2	<0.0001
					Bonferroni	1-0 vs. 3-1	<0.0001
					Bonferroni	1-0 vs. 3-0	<0.0001
					Bonferroni	0-2 vs. 1-2	<0.0001
					Bonferroni	0-2 vs. 2-2	<0.0001
					Bonferroni	0-2 vs. 2-1	<0.0001
					Bonferroni	0-2 vs. 2-0	<0.0001
					Bonferroni	0-2 vs. 0-3	>0.9999
					Bonferroni	0-2 vs. 1-3	<0.0001
					Bonferroni	0-2 vs. 2-3	<0.0001
					Bonferroni	0-2 vs. 3-3	<0.0001
					Bonferroni	0-2 vs. 3-2	<0.0001
					Bonferroni	0-2 vs. 3-1	<0.0001
					Bonferroni	0-2 vs. 3-0	<0.0001
					Bonferroni	1-2 vs. 2-2	<0.0001
					Bonferroni	1-2 vs. 2-1	<0.0001
					Bonferroni	1-2 vs. 2-0	<0.0001
					Bonferroni	1-2 vs. 0-3	<0.0001
					Bonferroni	1-2 vs. 1-3	<0.0001
					Bonferroni	1-2 vs. 2-3	0.0012
					Bonferroni	1-2 vs. 3-3	<0.0001
					Bonferroni	1-2 vs. 3-2	<0.0001
					Bonferroni	1-2 vs. 3-1	<0.0001
					Bonferroni	1-2 vs. 3-0	<0.0001
					Bonferroni	2-2 vs. 2-1	<0.0001
					Bonferroni	2-2 vs. 2-0	<0.0001
					Bonferroni	2-2 vs. 0-3	<0.0001
					Bonferroni	2-2 vs. 1-3	<0.0001
					Bonferroni	2-2 vs. 2-3	<0.0001
					Bonferroni	2-2 vs. 3-3	>0.9999
					Bonferroni	2-2 vs. 3-2	<0.0001
					Bonferroni	2-2 vs. 3-1	<0.0001
					Bonferroni	2-2 vs. 3-0	<0.0001
					Bonferroni	2-1 vs. 2-0	<0.0001
					Bonferroni	2-1 vs. 0-3	<0.0001
					Bonferroni	2-1 vs. 1-3	<0.0001
					Bonferroni	2-1 vs. 2-3	<0.0001
					Bonferroni	2-1 vs. 3-3	<0.0001
					Bonferroni	2-1 vs. 3-2	0.0008
					Bonferroni	2-1 vs. 3-1	0.0203
					Bonferroni	2-1 vs. 3-0	<0.0001
					Bonferroni	2-0 vs. 0-3	<0.0001
					Bonferroni	2-0 vs. 1-3	<0.0001
					Bonferroni	2-0 vs. 2-3	<0.0001
					Bonferroni	2-0 vs. 3-3	<0.0001
					Bonferroni	2-0 vs. 3-2	<0.0001
					Bonferroni	2-0 vs. 3-1	<0.0001
					Bonferroni	2-0 vs. 3-0	>0.9999
					Bonferroni	0-3 vs. 1-3	<0.0001
					Bonferroni	0-3 vs. 2-3	<0.0001
					Bonferroni	0-3 vs. 3-3	<0.0001
					Bonferroni	0-3 vs. 3-2	<0.0001
					Bonferroni	0-3 vs. 3-1	<0.0001
					Bonferroni	0-3 vs. 3-0	<0.0001
					Bonferroni	1-3 vs. 2-3	<0.0001
					Bonferroni	1-3 vs. 3-3	<0.0001
					Bonferroni	1-3 vs. 3-2	<0.0001
					Bonferroni	1-3 vs. 3-1	<0.0001
					Bonferroni	1-3 vs. 3-0	<0.0001
					Bonferroni	2-3 vs. 3-3	<0.0001
					Bonferroni	2-3 vs. 3-2	<0.0001
					Bonferroni	2-3 vs. 3-1	<0.0001
					Bonferroni	2-3 vs. 3-0	<0.0001
					Bonferroni	3-3 vs. 3-2	<0.0001
					Bonferroni	3-3 vs. 3-1	<0.0001
					Bonferroni	3-3 vs. 3-0	<0.0001
					Bonferroni	3-2 vs. 3-1	<0.0001
					Bonferroni	3-2 vs. 3-0	<0.0001
					Bonferroni	3-1 vs. 3-0	<0.0001
	c	P(blackcurrant) across grouped cues	42 rats	One-way RM ANOVA		Cue combination	<0.0001	F(2.971, 121,8) = 1849
					Bonferroni	-3 vs. -2	<0.0001
					Bonferroni	-3 vs. -1	<0.0001
					Bonferroni	-3 vs. 0	<0.0001
					Bonferroni	-3 vs. 1	<0.0001
					Bonferroni	-3 vs. 2	<0.0001
					Bonferroni	-3 vs. 3	<0.0001
					Bonferroni	-2 vs. -1	<0.0001
					Bonferroni	-2 vs. 0	<0.0001
					Bonferroni	-2 vs. 1	<0.0001
					Bonferroni	-2 vs. 2	<0.0001
					Bonferroni	-2 vs. 3	<0.0001
					Bonferroni	-1 vs. 0	<0.0001
					Bonferroni	-1 vs. 1	<0.0001
					Bonferroni	-1 vs. 2	<0.0001
					Bonferroni	-1 vs. 3	<0.0001
					Bonferroni	0 vs. 1	<0.0001
					Bonferroni	0 vs. 2	<0.0001
					Bonferroni	0 vs. 3	<0.0001
					Bonferroni	1 vs. 2	<0.0001
					Bonferroni	1 vs. 3	<0.0001
					Bonferroni	2 vs. 3	<0.0001
	d	Latency across grouped cues	42 rats	One-way RM ANOVA		Cue combination	<0.0001	F(3.965, 162.6) = 30.64
					Bonferroni	-3 vs. -2	0.0102
					Bonferroni	-3 vs. -1	<0.0001
					Bonferroni	-3 vs. 0	0.0006
					Bonferroni	-3 vs. 1	<0.0001
					Bonferroni	-3 vs. 2	0.002
					Bonferroni	-3 vs. 3	>0.9999
					Bonferroni	-2 vs. -1	<0.0001
					Bonferroni	-2 vs. 0	>0.9999
					Bonferroni	-2 vs. 1	0.0001
					Bonferroni	-2 vs. 2	>0.9999
					Bonferroni	-2 vs. 3	0.0105
					Bonferroni	-1 vs. 0	0.0046
					Bonferroni	-1 vs. 1	>0.9999
					Bonferroni	-1 vs. 2	<0.0001
					Bonferroni	-1 vs. 3	<0.0001
					Bonferroni	0 vs. 1	0.0014
					Bonferroni	0 vs. 2	>0.9999
					Bonferroni	0 vs. 3	0.0012
					Bonferroni	1 vs. 2	<0.0001
					Bonferroni	1 vs. 3	<0.0001
					Bonferroni	2 vs. 3	0.0009
	f	Preference score correlation	12 rats	Pearsons correlation coefficient		Month 0 vs. month 3	<0.0001
2	c	OFC inhibition: psychometric function	12 rats	Two-way RM ANOVA		Cue combination X stimulation	<0.0001	F(6, 66) = 41.13
					Bonferroni	-3: stim vs no stim	<0.0001
					Bonferroni	-2: stim vs no stim	<0.0001
					Bonferroni	-1: stim vs no stim	<0.0001
					Bonferroni	0: stim vs no stim	>0.9999
					Bonferroni	1: stim vs no stim	<0.0001
					Bonferroni	2: stim vs no stim	<0.0001
					Bonferroni	3: stim vs no stim	<0.0001
		OFC inhibition: accuracy	12 rats	Two-sided paired t-test		Stim vs no stim	<0.0001
	d	OFC inhibition: latency	12 rats	Two-way RM ANOVA		Cue combination X stimulation	<0.0001	F(2, 22) = 20.45
					Bonferroni	1: stim vs no stim	<0.0001
					Bonferroni	2: stim vs no stim	0.0596
					Bonferroni	3: stim vs no stim	0.415
	e	OFC inhibition: preference correlation	12 rats	Pearsons correlation coefficient		Inhibited vs uninhibited	0.4354
	f	PL inhibition: psychometric function	7 rats	Two-way RM ANOVA		Cue combination X stimulation	0.2935	F(6, 36) = 1.274
					Bonferroni	-3: stim vs no stim	0.7209
					Bonferroni	-2: stim vs no stim	>0.9999
					Bonferroni	-1: stim vs no stim	>0.9999
					Bonferroni	0: stim vs no stim	0.4742
					Bonferroni	1: stim vs no stim	>0.9999
					Bonferroni	2: stim vs no stim	>0.9999
					Bonferroni	3: stim vs no stim	>0.9999
		PL inhibition: accuracy	7 rats	Two-sided paired t-test		Stim vs no stim	0.4693
	g	PL inhibition: latency	7 rats	Two-way RM ANOVA		Cue combination X stimulation	0.5963	F(2,12) = 0.5400
					Bonferroni	1: stim vs no stim	>0.9999
					Bonferroni	2: stim vs no stim	0.193
					Bonferroni	3: stim vs no stim	>0.9999
	h	PL inhibition: preference correlation	7 rats	Pearsons correlation coefficient			0.0874
	f	DMS inhibition: psychometric function	6 rats	Two-way RM ANOVA		Cue combination X stimulation	<0.0001	F(6, 30) = 25.09
					Bonferroni	-3: stim vs no stim	<0.0001
					Bonferroni	-2: stim vs no stim	0.0148
					Bonferroni	-1: stim vs no stim	<0.0001
					Bonferroni	0: stim vs no stim	>0.9999
					Bonferroni	1: stim vs no stim	0.0044
					Bonferroni	2: stim vs no stim	0.0166
					Bonferroni	3: stim vs no stim	<0.0001
		DMS inhibition: accuracy	6 rats	Two-sided paired t-test		Stim vs no stim	0.0002
	g	DMS inhibition: latency	6 rats	Two-way RM ANOVA		Cue combination X stimulation	0.0523	F(2, 10) = 4.022
					Bonferroni	1: stim vs no stim	0.0085
					Bonferroni	2: stim vs no stim	0.4628
					Bonferroni	3: stim vs no stim	>0.9999
	h	DMS inhibition: preference correlation	6 rats	Pearsons correlation coefficient			0.0227
	i	MD inhibition: psychometric function	6 rats	Two-way RM ANOVA		Cue combination X stimulation	0.9645	F(6, 30) = 0.2276
					Bonferroni	-3: stim vs no stim	>0.9999
					Bonferroni	-2: stim vs no stim	>0.9999
					Bonferroni	-1: stim vs no stim	>0.9999
					Bonferroni	0: stim vs no stim	>0.9999
					Bonferroni	1: stim vs no stim	>0.9999
					Bonferroni	2: stim vs no stim	>0.9999
					Bonferroni	3: stim vs no stim	>0.9999
		MD inhibition: accuracy	6 rats	Two-sided paired t-test		Stim vs no stim	0.7656
	j	MD inhibition: latency	6 rats	Two-way RM ANOVA		Cue combination X stimulation	0.6746	F(2, 10) = 0.4096
					Bonferroni	1: stim vs no stim	>0.9999
					Bonferroni	2: stim vs no stim	>0.9999
					Bonferroni	3: stim vs no stim	>0.9999
	k	MD inhibition: preference correlation	6 rats	Pearsons correlation coefficient			0.0448
3	g	Lags: correct vs incorrect trials	30 sessions	Two-sided paired t-test			0.0071
4	e	OFC-DMS inhibition: psychometric function	7 rats	Two-way RM ANOVA		Cue combination X stimulation	<0.0001	F(6, 36) = 21.18
					Bonferroni	-3: stim vs no stim	0.0022
					Bonferroni	-2: stim vs no stim	<0.0001
					Bonferroni	-1: stim vs no stim	0.0037
					Bonferroni	0: stim vs no stim	>0.9999
					Bonferroni	1: stim vs no stim	0.0002
					Bonferroni	2: stim vs no stim	0.0018
					Bonferroni	3: stim vs no stim	<0.0001
		OFC-DMS inhibition: accuracy	7 rats	Two-sided paired t-test		Stim vs no stim	0.0002
	f	OFC-DMS inhibition: latency	7 rats	Two-way RM ANOVA		Cue combination X stimulation	0.0103	F(2, 12) = 6.873
					Bonferroni	1: stim vs no stim	0.0099
					Bonferroni	2: stim vs no stim	0.1305
					Bonferroni	3: stim vs no stim	0.542
	g	OFC-DMS inhibition: preference correlation	7 rats	Pearsons correlation coefficient			0.0017
	h	OFC-MD inhibition: psychometric function	6 rats	Two-way RM ANOVA		Stimulation	0.4072	F(6, 30) = 1.061
					Bonferroni	-3: stim vs no stim	>0.9999
					Bonferroni	-2: stim vs no stim	>0.9999
					Bonferroni	-1: stim vs no stim	>0.9999
					Bonferroni	0: stim vs no stim	0.8028
					Bonferroni	1: stim vs no stim	0.5932
					Bonferroni	2: stim vs no stim	>0.9999
					Bonferroni	3: stim vs no stim	>0.9999
		OFC-MD inhibition: accuracy	6 rats	Two-sided paired t-test		Stim vs no stim	0.3258
	i	OFC-MD inhibition: latency	6 rats	Two-way RM ANOVA		Cue combination X stimulation	0.7355	F(2, 10) = 0.3168
					Bonferroni	1: stim vs no stim	>0.9999
					Bonferroni	2: stim vs no stim	>0.9999
					Bonferroni	3: stim vs no stim	>0.9999
	j	OFC-MD inhibition: preference correlation	6 rats	Pearsons correlation coefficient			0.0151
ED1	c	P(blackcurrant) across all cue combinations	8 rats	One-way RM ANOVA		Cue combination	<0.0001	F(14, 98) = 174.1
					Bonferroni	0-1 vs. 1-1	<0.0001
					Bonferroni	0-1 vs. 1-0	<0.0001
					Bonferroni	0-1 vs. 0-2	>0.9999
					Bonferroni	0-1 vs. 1-2	<0.0001
					Bonferroni	0-1 vs. 2-2	<0.0001
					Bonferroni	0-1 vs. 2-1	<0.0001
					Bonferroni	0-1 vs. 2-0	<0.0001
					Bonferroni	0-1 vs. 0-3	>0.9999
					Bonferroni	0-1 vs. 1-3	<0.0001
					Bonferroni	0-1 vs. 2-3	<0.0001
					Bonferroni	0-1 vs. 3-3	<0.0001
					Bonferroni	0-1 vs. 3-2	<0.0001
					Bonferroni	0-1 vs. 3-1	<0.0001
					Bonferroni	0-1 vs. 3-0	<0.0001
					Bonferroni	1-1 vs. 1-0	<0.0001
					Bonferroni	1-1 vs. 0-2	<0.0001
					Bonferroni	1-1 vs. 1-2	0.0899
					Bonferroni	1-1 vs. 2-2	>0.9999
					Bonferroni	1-1 vs. 2-1	0.0053
					Bonferroni	1-1 vs. 2-0	<0.0001
					Bonferroni	1-1 vs. 0-3	<0.0001
					Bonferroni	1-1 vs. 1-3	<0.0001
					Bonferroni	1-1 vs. 2-3	0.0593
					Bonferroni	1-1 vs. 3-3	>0.9999
					Bonferroni	1-1 vs. 3-2	<0.0001
					Bonferroni	1-1 vs. 3-1	<0.0001
					Bonferroni	1-1 vs. 3-0	<0.0001
					Bonferroni	1-0 vs. 0-2	<0.0001
					Bonferroni	1-0 vs. 1-2	<0.0001
					Bonferroni	1-0 vs. 2-2	<0.0001
					Bonferroni	1-0 vs. 2-1	<0.0001
					Bonferroni	1-0 vs. 2-0	>0.9999
					Bonferroni	1-0 vs. 0-3	<0.0001
					Bonferroni	1-0 vs. 1-3	<0.0001
					Bonferroni	1-0 vs. 2-3	<0.0001
					Bonferroni	1-0 vs. 3-3	<0.0001
					Bonferroni	1-0 vs. 3-2	0.0004
					Bonferroni	1-0 vs. 3-1	0.097
					Bonferroni	1-0 vs. 3-0	>0.9999
					Bonferroni	0-2 vs. 1-2	<0.0001
					Bonferroni	0-2 vs. 2-2	<0.0001
					Bonferroni	0-2 vs. 2-1	<0.0001
					Bonferroni	0-2 vs. 2-0	<0.0001
					Bonferroni	0-2 vs. 0-3	>0.9999
					Bonferroni	0-2 vs. 1-3	<0.0001
					Bonferroni	0-2 vs. 2-3	<0.0001
					Bonferroni	0-2 vs. 3-3	<0.0001
					Bonferroni	0-2 vs. 3-2	<0.0001
					Bonferroni	0-2 vs. 3-1	<0.0001
					Bonferroni	0-2 vs. 3-0	<0.0001
					Bonferroni	1-2 vs. 2-2	0.0008
					Bonferroni	1-2 vs. 2-1	<0.0001
					Bonferroni	1-2 vs. 2-0	<0.0001
					Bonferroni	1-2 vs. 0-3	<0.0001
					Bonferroni	1-2 vs. 1-3	0.1149
					Bonferroni	1-2 vs. 2-3	>0.9999
					Bonferroni	1-2 vs. 3-3	0.0153
					Bonferroni	1-2 vs. 3-2	<0.0001
					Bonferroni	1-2 vs. 3-1	<0.0001
					Bonferroni	1-2 vs. 3-0	<0.0001
					Bonferroni	2-2 vs. 2-1	0.4279
					Bonferroni	2-2 vs. 2-0	<0.0001
					Bonferroni	2-2 vs. 0-3	<0.0001
					Bonferroni	2-2 vs. 1-3	<0.0001
					Bonferroni	2-2 vs. 2-3	0.0005
					Bonferroni	2-2 vs. 3-3	>0.9999
					Bonferroni	2-2 vs. 3-2	0.0035
					Bonferroni	2-2 vs. 3-1	<0.0001
					Bonferroni	2-2 vs. 3-0	<0.0001
					Bonferroni	2-1 vs. 2-0	<0.0001
					Bonferroni	2-1 vs. 0-3	<0.0001
					Bonferroni	2-1 vs. 1-3	<0.0001
					Bonferroni	2-1 vs. 2-3	<0.0001
					Bonferroni	2-1 vs. 3-3	0.0341
					Bonferroni	2-1 vs. 3-2	>0.9999
					Bonferroni	2-1 vs. 3-1	0.4577
					Bonferroni	2-1 vs. 3-0	<0.0001
					Bonferroni	2-0 vs. 0-3	<0.0001
					Bonferroni	2-0 vs. 1-3	<0.0001
					Bonferroni	2-0 vs. 2-3	<0.0001
					Bonferroni	2-0 vs. 3-3	<0.0001
					Bonferroni	2-0 vs. 3-2	<0.0001
					Bonferroni	2-0 vs. 3-1	0.0002
					Bonferroni	2-0 vs. 3-0	>0.9999
					Bonferroni	0-3 vs. 1-3	<0.0001
					Bonferroni	0-3 vs. 2-3	<0.0001
					Bonferroni	0-3 vs. 3-3	<0.0001
					Bonferroni	0-3 vs. 3-2	<0.0001
					Bonferroni	0-3 vs. 3-1	<0.0001
					Bonferroni	0-3 vs. 3-0	<0.0001
					Bonferroni	1-3 vs. 2-3	0.1714
					Bonferroni	1-3 vs. 3-3	<0.0001
					Bonferroni	1-3 vs. 3-2	<0.0001
					Bonferroni	1-3 vs. 3-1	<0.0001
					Bonferroni	1-3 vs. 3-0	<0.0001
					Bonferroni	2-3 vs. 3-3	0.0097
					Bonferroni	2-3 vs. 3-2	<0.0001
					Bonferroni	2-3 vs. 3-1	<0.0001
					Bonferroni	2-3 vs. 3-0	<0.0001
					Bonferroni	3-3 vs. 3-2	0.0001
					Bonferroni	3-3 vs. 3-1	<0.0001
					Bonferroni	3-3 vs. 3-0	<0.0001
					Bonferroni	3-2 vs. 3-1	>0.9999
					Bonferroni	3-2 vs. 3-0	<0.0001
					Bonferroni	3-1 vs. 3-0	<0.0001
	d	P(blackcurrant) across grouped cues	8 rats	One-way RM ANOVA		Cue combination	<0.0001	F(2.803, 19.62) = 580.9
					Bonferroni	-3 vs. -2	0.0002
					Bonferroni	-3 vs. -1	<0.0001
					Bonferroni	-3 vs. 0	<0.0001
					Bonferroni	-3 vs. 1	<0.0001
					Bonferroni	-3 vs. 2	<0.0001
					Bonferroni	-3 vs. 3	<0.0001
					Bonferroni	-2 vs. -1	0.0017
					Bonferroni	-2 vs. 0	<0.0001
					Bonferroni	-2 vs. 1	<0.0001
					Bonferroni	-2 vs. 2	<0.0001
					Bonferroni	-2 vs. 3	<0.0001
					Bonferroni	-1 vs. 0	0.0003
					Bonferroni	-1 vs. 1	<0.0001
					Bonferroni	-1 vs. 2	<0.0001
					Bonferroni	-1 vs. 3	<0.0001
					Bonferroni	0 vs. 1	<0.0001
					Bonferroni	0 vs. 2	<0.0001
					Bonferroni	0 vs. 3	<0.0001
					Bonferroni	1 vs. 2	0.0029
					Bonferroni	1 vs. 3	0.0023
					Bonferroni	2 vs. 3	0.0111
	e	Latency across grouped cues	8 rats	One-way RM ANOVA		Cue combination	<0.0001	F(6, 42) = 10.58
					Bonferroni	-3 vs. -2	0.003
					Bonferroni	-3 vs. -1	<0.0001
					Bonferroni	-3 vs. 0	0.0001
					Bonferroni	-3 vs. 1	<0.0001
					Bonferroni	-3 vs. 2	0.0026
					Bonferroni	-3 vs. 3	>0.9999
					Bonferroni	-2 vs. -1	>0.9999
					Bonferroni	-2 vs. 0	>0.9999
					Bonferroni	-2 vs. 1	>0.9999
					Bonferroni	-2 vs. 2	>0.9999
					Bonferroni	-2 vs. 3	0.0276
					Bonferroni	-1 vs. 0	>0.9999
					Bonferroni	-1 vs. 1	>0.9999
					Bonferroni	-1 vs. 2	>0.9999
					Bonferroni	-1 vs. 3	0.001
					Bonferroni	0 vs. 1	>0.9999
					Bonferroni	0 vs. 2	>0.9999
					Bonferroni	0 vs. 3	0.0012
					Bonferroni	1 vs. 2	>0.9999
					Bonferroni	1 vs. 3	0.0003
					Bonferroni	2 vs. 3	0.0238
	f	Preference correlation: session 1-2	42 rats	Pearsons correlation coefficient			<0.0001
		Preference correlation: session 1-3	42 rats	Pearsons correlation coefficient			<0.0001
		Preference correlation: session 2-3	42 rats	Pearsons correlation coefficient			<0.0001
ED3	b	EYFP: psychometric function	6 rats	Two-way RM ANOVA		Cue combination X stimulation	0.2697	F(6, 30) = 1.342
					Bonferroni	-3: stim vs no stim	0.519
					Bonferroni	-2: stim vs no stim	>0.9999
					Bonferroni	-1: stim vs no stim	>0.9999
					Bonferroni	0: stim vs no stim	0.5385
					Bonferroni	1: stim vs no stim	>0.9999
					Bonferroni	2: stim vs no stim	>0.9999
					Bonferroni	3: stim vs no stim	>0.9999
		EYFP: accuracy	6 rats	Two-sided paired t-test		Stim vs no stim	0.9044
	c	EYFP: latency	6 rats	Two-way RM ANOVA		Cue combination X stimulation	0.2921	F(2, 10) = 0.2921
					Bonferroni	1: stim vs no stim	0.0649
					Bonferroni	2: stim vs no stim	>0.9999
					Bonferroni	3: stim vs no stim	>0.9999
	d	OFC-DMS inhibition: preference correlation	6 rats	Pearsons correlation coefficient			0.0284
	f	OFC inhibition: control task	12 rats	Two-way RM ANOVA		Cue X stimulation	0.9196	F(5, 55) = 0.2846
					Bonferroni	3B: stim vs no stim	>0.9999
					Bonferroni	2B: stim vs no stim	>0.9999
					Bonferroni	1B: stim vs no stim	>0.9999
					Bonferroni	3L: stim vs no stim	>0.9999
					Bonferroni	2L: stim vs no stim	>0.9999
					Bonferroni	1L: stim vs no stim	>0.9999
	g	DMS inhibition: control task	6 rats	Two-way RM ANOVA		Cue X stimulation	0.2349	F(5, 25) = 1.470
					Bonferroni	3B: stim vs no stim	0.6699
					Bonferroni	2B: stim vs no stim	>0.9999
					Bonferroni	1B: stim vs no stim	>0.9999
					Bonferroni	3L: stim vs no stim	>0.9999
					Bonferroni	2L: stim vs no stim	>0.9999
					Bonferroni	1L: stim vs no stim	>0.9999
ED4	b	Objective vs subjective comparison	102 units	Three-way mixed ANOVA		Type x Brain region	0.0003	F(1, 424) = 13.24
					Bonferroni	Obj:OFC Left vs. Obj:OFC Right	>0.9999
					Bonferroni	Obj:OFC Left vs. Obj:DMS Left	0.3818
					Bonferroni	Obj:OFC Left vs. Obj:DMS Right	0.0019
					Bonferroni	Obj:OFC Left vs. Subj:OFC Left	<0.0001
					Bonferroni	Obj:OFC Left vs. Subj:OFC Right	>0.9999
					Bonferroni	Obj:OFC Left vs. Subj:DMS Left	0.547
					Bonferroni	Obj:OFC Left vs. Subj:DMS Right	0.0037
					Bonferroni	Obj:OFC Right vs. Obj:DMS Left	>0.9999
					Bonferroni	Obj:OFC Right vs. Obj:DMS Right	0.4344
					Bonferroni	Obj:OFC Right vs. Subj:OFC Left	>0.9999
					Bonferroni	Obj:OFC Right vs. Subj:OFC Right	<0.0001
					Bonferroni	Obj:OFC Right vs. Subj:DMS Left	>0.9999
					Bonferroni	Obj:OFC Right vs. Subj:DMS Right	0.6742
					Bonferroni	Obj:DMS Left vs. Obj:DMS Right	>0.9999
					Bonferroni	Obj:DMS Left vs. Subj:OFC Left	0.1627
					Bonferroni	Obj:DMS Left vs. Subj:OFC Right	>0.9999
					Bonferroni	Obj:DMS Left vs. Subj:DMS Left	0.7082
					Bonferroni	Obj:DMS Left vs. Subj:DMS Right	>0.9999
					Bonferroni	Obj:DMS Right vs. Subj:OFC Left	0.0005
					Bonferroni	Obj:DMS Right vs. Subj:OFC Right	0.1224
					Bonferroni	Obj:DMS Right vs. Subj:DMS Left	>0.9999
					Bonferroni	Obj:DMS Right vs. Subj:DMS Right	0.1483
					Bonferroni	Subj:OFC Left vs. Subj:OFC Right	>0.9999
					Bonferroni	Subj:OFC Left vs. Subj:DMS Left	0.2412
					Bonferroni	Subj:OFC Left vs. Subj:DMS Right	0.0011
					Bonferroni	Subj:OFC Right vs. Subj:DMS Left	>0.9999
					Bonferroni	Subj:OFC Right vs. Subj:DMS Right	0.2024
					Bonferroni	Subj:DMS Left vs. Subj:DMS Right	>0.9999
ED5	a	Classification accuracy: correct vs incorrect	20 samples	Two-way RM ANOVA		Outcome	0.6364	F(1, 19) = 0.2308
	c	Peak predicted choice parameter: correct vs incorrect	20 samples	Two-way RM ANOVA		Outcome	0.1613	F(1, 19) = 2.124
	d	Latency to peak predicted choice parameter: correct vs incorrect	20 samples	Two-way RM ANOVA		Outcome	0.1281	F(1, 19) = 2.531
					Bonferroni	Correct:OFC vs. Correct:DMS	0.0095
					Bonferroni	Correct:OFC vs. Incorrect:OFC	>0.9999
					Bonferroni	Correct:OFC vs. Incorrect:DMS	0.594
					Bonferroni	Correct:DMS vs. Incorrect:OFC	0.0055
					Bonferroni	Correct:DMS vs. Incorrect:DMS	0.3981
					Bonferroni	Incorrect:OFC vs. Incorrect:DMS	0.3769
ED6	f	OFC-DMS inhibition: control task	7 rats	Two-way RM ANOVA		Cue X stimulation	0.844	F(5, 30) = 0.4013
					Bonferroni	3B: stim vs no stim	>0.9999
					Bonferroni	2B: stim vs no stim	0.8543
					Bonferroni	1B: stim vs no stim	>0.9999
					Bonferroni	3L: stim vs no stim	>0.9999
					Bonferroni	2L: stim vs no stim	>0.9999
					Bonferroni	1L: stim vs no stim	>0.9999
	g	OFC-MD inhibition: control task	4 rats	Two-way RM ANOVA		Cue X stimulation	0.1917	F(5, 15) = 1.716
					Bonferroni	3B: stim vs no stim	0.0151
					Bonferroni	2B: stim vs no stim	>0.9999
					Bonferroni	1B: stim vs no stim	0.9246
					Bonferroni	3L: stim vs no stim	0.8217
					Bonferroni	2L: stim vs no stim	>0.9999
					Bonferroni	1L: stim vs no stim	>0.9999
